# Supplementary material for: Molecular Characterization and Clinical Relevance of Lysine Acetylation Regulators in Urological Cancers
Source: Front Oncol. 2021 May 31;11:647221. doi: 10.3389/fonc.2021.647221 (PMC8202406; doi:10.3389/fonc.2021.647221)
Supplement: Supplementary file 4 [file Table_1.xls]

## Sheet: SupplementaryTable1_mutation_fr
Table S1. The mutation frequency of lysine acetylation regulators across 6 cancer types
	BLCA	KICH	KIRC	KIRP	PRAD	TGCT
KAT2A	0.0491803	NA	0.0357143	0.0363636	0.0217391	NA
KAT2B	0.0218579	NA	0.0238095	0.0363636	0.0217391	NA
KAT5	0.0218579	NA	0.0238095	0.0181818	0.0434783	NA
KAT6A	0.0983607	NA	0.107143	0.127273	0.0869565	NA
KAT6B	0.0601093	NA	0.0833333	0.0363636	0.0869565	0.0833333
KAT7	0.0655738	0.1	0.0238095	0.0727273	0.0434783	NA
KAT8	0.0327869	NA	NA	0.0181818	NA	NA
ESCO1	0.0218579	NA	0.0714286	0.0363636	0.108696	0.0833333
ESCO2	0.0163934	NA	0.0357143	0.0181818	0.0217391	0.0833333
HAT1	0.0163934	NA	0.0119048	0.0181818	NA	NA
ATAT1	0.00546448	0.1	0.0357143	NA	NA	NA
CREBBP	0.278689	0.1	0.0595238	0.145455	0.152174	0.166667
EP300	0.344262	NA	0.285714	0.163636	0.108696	0.166667
HDAC1	0.0218579	NA	0.0238095	NA	0.0217391	NA
HDAC2	0.0273224	NA	0.047619	0.0363636	0.130435	0.0833333
HDAC3	0.00546448	NA	NA	NA	0.0434783	NA
HDAC8	0.0218579	NA	NA	0.0363636	0.0434783	NA
HDAC4	0.0163934	NA	0.0119048	NA	0.0217391	NA
HDAC5	0.0218579	NA	0.0238095	0.0545455	0.0869565	0.0833333
HDAC7	0.0218579	0.1	0.0119048	0.0363636	NA	NA
HDAC9	0.0491803	0.1	0.0595238	0.0363636	0.0434783	0.0833333
HDAC6	0.0491803	NA	0.0238095	0.0363636	0.0652174	NA
HDAC10	0.0163934	NA	0.0357143	0.0181818	0.0217391	0.0833333
HDAC11	0.0273224	0.1	NA	0.0363636	0.0217391	0.0833333
SIRT1	0.0546448	0.2	0.0595238	NA	0.0652174	NA
SIRT2	0.010929	NA	NA	0.0181818	0.0217391	NA
SIRT3	0.010929	0.1	NA	NA	0.0217391	NA
SIRT4	0.00546448	0.1	0.0595238	0.0181818	0.0217391	NA
SIRT5	0.0163934	NA	NA	0.0181818	0.0217391	0.0833333
SIRT6	0.010929	NA	0.0238095	NA	0.0217391	NA
SIRT7	0.0218579	NA	0.0357143	0.0363636	NA	NA
