# Supplementary material for: Molecular Characterization and Clinical Relevance of Lysine Acetylation Regulators in Urological Cancers
Source: Front Oncol. 2021 May 31;11:647221. doi: 10.3389/fonc.2021.647221 (PMC8202406; doi:10.3389/fonc.2021.647221)
Supplement: Supplementary file 5 [file Table_2.xls]

## Sheet: SupplementaryTable2_CCLE_Mutati
TableS2.Mutation frequency in CCLE
	KIRC	PRAD
CREBBP	0.111111	0.4
EP300	0.111111	0.4
KAT6A	0	0.2
KAT6B	0.111111	0.4
HDAC9	0	0
HDAC4	0	0.6
HDAC5	0	0.2
HDAC6	0.111111	0
HDAC7	0.111111	0.2
ESCO1	0	0.4
KAT2A	0	0
SIRT1	0	0
KAT2B	0	0.2
KAT8	0	0.2
HDAC2	0	0.2
SIRT2	0.111111	0
HDAC10	0	0
KAT7	0	0.2
SIRT7	0	0
ESCO2	0	0.2
HDAC1	0	0.2
SIRT3	0.111111	0.2
KAT5	0	0
HDAC11	0.111111	0.2
SIRT6	0	0
HDAC3	0.111111	0
SIRT5	0	0.2
HAT1	0	0
SIRT4	0	0
HDAC8	0	0
ATAT1	0	0
