# Supplementary material for: Molecular Characterization and Clinical Relevance of Lysine Acetylation Regulators in Urological Cancers
Source: Front Oncol. 2021 May 31;11:647221. doi: 10.3389/fonc.2021.647221 (PMC8202406; doi:10.3389/fonc.2021.647221)
Supplement: Supplementary file 6 [file Table_3.xls]

## Sheet: SupplementaryTable2_GDSC_Mutati
Table S3. Mutation frequency in GDSC
	BLCA	KIRC	PRAD
ATAT1	0.0833333	0	0.2
CREBBP	0.416667	0.222222	0.6
EP300	0	0	0
ESCO1	0.0833333	0.111111	0.4
ESCO2	0	0	0.2
HAT1	0	0.111111	0
HDAC1	0	0	0.2
HDAC10	0	0	0
HDAC11	0	0	0.2
HDAC2	0.0833333	0.222222	0.2
HDAC3	0	0	0
HDAC4	0.0833333	0.111111	0.4
HDAC5	0.166667	0	0.2
HDAC6	0	0.111111	0
HDAC7	0.0833333	0.222222	0.2
HDAC8	0.0833333	0	0
HDAC9	0	0	0.2
KAT2A	0	0.111111	0
KAT2B	0.0833333	0	0.2
KAT5	0	0	0.2
KAT6A	0.0833333	0.222222	0.2
KAT6B	0.166667	0.333333	0.4
KAT7	0	0	0
KAT8	0.0833333	0	0.2
SIRT1	0	0	0
SIRT2	0	0	0
SIRT3	0	0	0.2
SIRT4	0	0	0
SIRT5	0	0	0.2
SIRT6	0	0.111111	0
SIRT7	0	0.111111	0
