# Supplementary material for: Molecular Characterization and Clinical Relevance of Lysine Acetylation Regulators in Urological Cancers
Source: Front Oncol. 2021 May 31;11:647221. doi: 10.3389/fonc.2021.647221 (PMC8202406; doi:10.3389/fonc.2021.647221)
Supplement: Supplementary file 7 [file Table_4.xlsx]

## Sheet: SupplementaryTable4_pathway_cou
Table S4.The correlation of lysine acetylation regulators and cancer pathways
gene	pos_count	neg_count
ATAT1	0	0
CREBBP	3	0
EP300	8	0
ESCO1	1	0
ESCO2	7	0
HAT1	2	0
HDAC1	1	1
HDAC10	0	1
HDAC11	0	2
HDAC2	5	1
HDAC3	0	0
HDAC4	0	0
HDAC5	0	0
HDAC6	0	0
HDAC7	0	0
HDAC8	0	0
HDAC9	0	0
KAT2A	1	3
KAT2B	5	1
KAT5	0	0
KAT6A	7	0
KAT6B	4	0
KAT7	1	0
KAT8	0	0
SIRT1	3	0
SIRT2	0	0
SIRT3	0	4
SIRT4	0	0
SIRT5	1	1
SIRT6	0	5
SIRT7	1	7
