# Supplementary material for: Molecular Characterization and Clinical Relevance of Lysine Acetylation Regulators in Urological Cancers
Source: Front Oncol. 2021 May 31;11:647221. doi: 10.3389/fonc.2021.647221 (PMC8202406; doi:10.3389/fonc.2021.647221)
Supplement: Supplementary file 8 [file Table_5.xlsx]

## Sheet: Sheet1
Cancers	RNA_Seq_normal	RNA_Seq_cancer	Accession codes (ArrayExpress)
bladder	51	161	E-MTAB-6696
kidney	104	219	E-MTAB-6692
prostate	116	121	E-MTAB-6694
testis	3	3	GSE1818
